# Supplementary material for: Relationship Between Alzheimer’s Disease and the Immune System: A Meta-Analysis of Differentially Expressed Genes
Source: Front Neurosci. 2019 Jan 17;12:1026. doi: 10.3389/fnins.2018.01026 (PMC6344412; doi:10.3389/fnins.2018.01026)
Supplement: Supplementary file 1 [file Table_1.xlsx]

## Sheet: Sheet1
Supplementary Table 1
Alzheimer’s disease differently expressed genes of AW method with P<=1.00E-04
Gene name	P-value
NUP93	1e-20
MRPL15	1e-20
ATP6V1E1	1e-20
TGFB1I1	1e-20
NSUN6	1e-20
NSF	1e-20
NDUFAB1	1e-20
SYT1	1e-20
STMN2	1e-20
KIFAP3	1e-20
ATP6V0B	1e-20
ERC2	1e-20
SLC1A6	1e-20
TERF2IP	1e-20
TUBB4B	1e-20
HPRT1	1e-20
NECAP1	1e-20
PCLO	1e-20
DYNC1I1	1e-20
UCHL1	1e-20
SNAP91	1e-20
GABRG2	1e-20
ATP6V1G2	1e-20
VDAC1	1e-20
PNMA8A	1e-20
SRRM2	1e-20
ZNF204P	1e-20
GNG3	1e-20
ENO2	1e-20
MLLT11	1e-20
CASD1	1e-20
PLK2	1e-20
ACOT7	1e-20
INA	1e-20
PABPC3	1e-20
WWTR1	1e-20
FABP3	1e-20
AMPH	1e-20
ATP5B	1e-20
CHGB	1e-20
SYN2	1e-20
NRXN3	1e-20
SCG5	1e-20
EHD3	1e-20
SH3GL2	1e-20
BSN	1e-20
KCNK1	1e-20
ATP6V1B2	1e-20
HSPA12A	1e-20
TMEM246	1e-20
AP2M1	1e-20
ATP1A1	1e-20
YWHAH	1e-20
NSG1	1e-20
MAP3K9	1e-20
ATP8A2	1e-20
FIBP	1e-20
ANXA6	1e-20
CALY	1e-20
GLOD4	1e-20
SNCB	1e-20
ATP1A3	1e-20
NDRG4	1e-20
CBX4	1e-20
PSMB3	1e-20
SCN2B	1e-20
MKKS	1e-20
NCALD	1e-20
MTX2	1e-20
ZFP36L1	1e-20
TUBA4A	1e-20
PSMG1	1e-20
RTN3	1e-20
LTF	1e-20
EFHC2	1e-20
ELOVL4	1e-20
P4HTM	1e-20
GABRD	1e-20
PRR3	1e-20
TAC1	1e-20
ME3	1e-20
ATP6V0D1	1e-20
FAM162A	1e-20
SULT4A1	1e-20
MDH2	1e-20
ADAM23	1e-20
GAP43	1e-20
TUBA1C	1e-20
SST	1e-20
PPFIA4	1e-20
CDC42	1e-20
WDR70	1e-20
TUBB	1e-20
C1ORF115	1e-20
NDUFA10	1e-20
SYT13	1e-20
CDC37	1e-20
NUDT2	1e-20
IMMT	1e-20
IFI6	1e-20
GPI	1e-20
STOML2	1e-20
PRKCZ	1e-20
SCAMP5	1e-20
HAGH	1e-20
FHL2	1e-20
EAPP	1e-20
GOT1	1e-20
ELAVL3	1e-20
ACTB	1e-20
C1ORF216	1e-20
COPG1	1e-20
NIT2	1e-20
JPT1	1e-20
HSP90B1	1e-20
DHCR24	1e-20
EEF1A2	1e-20
CA10	1e-20
L1CAM	1e-20
COPS3	1e-20
NEFM	1.36698e-06
MAP2K1	1.36698e-06
BEX4	1.36698e-06
REEP1	1.36698e-06
NELL2	1.36698e-06
SYN3	1.36698e-06
GABBR2	1.36698e-06
SLC25A4	1.36698e-06
CP	1.36698e-06
GHITM	1.36698e-06
SV2B	1.36698e-06
NSG2	1.36698e-06
NDUFA1	1.36698e-06
SLC9A6	1.36698e-06
SARS	1.36698e-06
SYNGR3	1.36698e-06
ATP6AP1	1.36698e-06
ASIC2	1.36698e-06
LPP	1.36698e-06
BBX	1.36698e-06
DHRS7B	1.36698e-06
ERCC3	1.36698e-06
CRMP1	1.36698e-06
IQCA1	1.36698e-06
MAOB	1.36698e-06
AREL1	1.36698e-06
NDUFS3	1.36698e-06
MSL2	1.36698e-06
AKIRIN2	1.36698e-06
TTC19	1.36698e-06
UQCRC1	1.36698e-06
ATP5G3	1.36698e-06
ELAVL2	1.36698e-06
HDGF	1.36698e-06
UBFD1	1.36698e-06
COPS5	1.36698e-06
TUBB4A	1.36698e-06
PPP2R1A	1.36698e-06
ATP5C1	1.36698e-06
CACNG2	1.36698e-06
MADD	1.36698e-06
WDR46	1.36698e-06
ACTR10	2.41851e-06
MOAP1	2.41851e-06
ANGPT1	2.41851e-06
TGFBR3	2.41851e-06
CCK	2.41851e-06
NETO2	2.41851e-06
MAGEL2	2.41851e-06
NELL1	2.41851e-06
SNX10	2.41851e-06
ERF	2.41851e-06
FAM216A	2.41851e-06
SKI	2.41851e-06
GFAP	2.41851e-06
SV2A	3.57518e-06
VSNL1	3.57518e-06
GAD1	3.57518e-06
SLC12A5	3.57518e-06
TUBB2A	3.57518e-06
GLRB	3.57518e-06
CISD1	3.57518e-06
ENC1	3.57518e-06
APLNR	3.57518e-06
S100A11	3.57518e-06
SORBS1	3.57518e-06
TSPAN13	3.57518e-06
RFX4	4.62671e-06
CARTPT	4.62671e-06
RBX1	4.62671e-06
GMPR	4.62671e-06
SLC25A12	4.62671e-06
ELMO1	4.62671e-06
DDX25	4.62671e-06
GGA3	4.62671e-06
USP39	4.62671e-06
KHSRP	4.62671e-06
TBL1X	5.36278e-06
SCN3B	5.36278e-06
NAP1L2	5.36278e-06
BABAM1	5.36278e-06
CLSTN2	5.36278e-06
HIF3A	5.36278e-06
UBE2M	6.62461e-06
CCAR2	6.62461e-06
LDB2	6.62461e-06
NOVA2	6.62461e-06
CDK5	6.62461e-06
LRRC49	6.62461e-06
SLIRP	6.62461e-06
RFPL1S	6.62461e-06
RPA2	6.62461e-06
PSMD1	6.62461e-06
GRIN2B	6.62461e-06
RNMT	6.62461e-06
NRGN	6.62461e-06
PLAGL1	6.62461e-06
DTNA	6.62461e-06
ANKMY2	6.62461e-06
MINK1	6.62461e-06
MYL12B	7.25552e-06
SPINT2	7.25552e-06
SEH1L	7.25552e-06
GPRASP1	7.25552e-06
PLXNB2	7.25552e-06
XRCC6	7.25552e-06
ANK2	7.25552e-06
DOCK3	7.25552e-06
PARK7	7.25552e-06
ARHGEF9	8.30705e-06
C14ORF2	9.46372e-06
GNG12	9.46372e-06
SYP	9.46372e-06
DLG3	9.46372e-06
SECISBP2L	9.46372e-06
PLD3	9.46372e-06
UQCR10	9.46372e-06
NRBF2	9.46372e-06
COX7B	9.46372e-06
NVL	9.46372e-06
SPOCK1	9.46372e-06
STX1A	1.07256e-05
EIF2B3	1.07256e-05
C12ORF10	1.07256e-05
SUSD4	1.07256e-05
KCNG1	1.07256e-05
VCAN	1.07256e-05
ROBO3	1.07256e-05
ANKS1B	1.07256e-05
PFDN5	1.07256e-05
ATP6V1D	1.14616e-05
CACNA2D3	1.14616e-05
PFDN2	1.14616e-05
EP300	1.14616e-05
MAST3	1.14616e-05
NAV2	1.14616e-05
RIT2	1.14616e-05
RALYL	1.14616e-05
SLC14A1	1.14616e-05
SLC16A6	1.14616e-05
NAP1L3	1.14616e-05
BCCIP	1.14616e-05
GLS2	1.14616e-05
CALB1	1.14616e-05
NOVA1	1.14616e-05
RASL12	1.14616e-05
CDC123	1.14616e-05
PLA2G7	1.14616e-05
RAD51C	1.14616e-05
PLSCR4	1.14616e-05
MDH1	1.20925e-05
EHMT1	1.30389e-05
GPR22	1.30389e-05
ATRNL1	1.30389e-05
PFKM	1.30389e-05
TRIM38	1.30389e-05
SLC7A2	1.30389e-05
PPM1H	1.30389e-05
LAMP5	1.30389e-05
SRD5A1	1.30389e-05
BCAS2	1.40904e-05
OPA1	1.40904e-05
ERBIN	1.40904e-05
UBE2V2	1.40904e-05
U2AF2	1.40904e-05
CEP97	1.40904e-05
ZBTB7A	1.40904e-05
AKAP13	1.49317e-05
EMC3	1.49317e-05
PEBP1	1.49317e-05
SLIT1	1.49317e-05
AP2S1	1.49317e-05
WIF1	1.61935e-05
LILRA4	1.61935e-05
BEX1	1.61935e-05
NFKBIA	1.61935e-05
UBE2N	1.71399e-05
ITFG1	1.71399e-05
RGS4	1.71399e-05
AHNAK	1.71399e-05
ZNF623	1.71399e-05
PSMD8	1.82965e-05
RFK	1.82965e-05
RPH3A	1.82965e-05
AJAP1	1.82965e-05
SF3B5	1.82965e-05
TLR5	1.82965e-05
NDUFV1	1.82965e-05
ARMCX2	1.91377e-05
PTPRR	1.91377e-05
OPCML	1.91377e-05
STXBP1	2.00841e-05
TRIM36	2.00841e-05
KLC1	2.00841e-05
CDK5R2	2.00841e-05
RPN1	2.00841e-05
CCT7	2.00841e-05
PPP2CA	2.00841e-05
ESF1	2.00841e-05
ANKRD36	2.00841e-05
CD200	2.12408e-05
MEST	2.12408e-05
NDRG3	2.12408e-05
ID4	2.12408e-05
C16ORF45	2.12408e-05
TOMM70	2.12408e-05
PSMD13	2.12408e-05
INSIG2	2.12408e-05
PCYOX1L	2.12408e-05
THY1	2.12408e-05
SYT5	2.12408e-05
ANXA1	2.19769e-05
FAR2	2.19769e-05
PALLD	2.19769e-05
SEZ6L2	2.19769e-05
CFI	2.28181e-05
TNPO1	2.28181e-05
RGS7	2.28181e-05
HRK	2.28181e-05
NUPR1	2.28181e-05
AMZ2	2.28181e-05
DAAM1	2.28181e-05
PTPRN	2.28181e-05
C1ORF123	2.28181e-05
FAM120A	2.28181e-05
BCL6	2.28181e-05
LDB1	2.28181e-05
RAB11FIP3	2.28181e-05
CAPRIN2	2.36593e-05
OSBPL11	2.36593e-05
PEG3	2.43954e-05
TOB2	2.43954e-05
NRN1	2.43954e-05
DDX1	2.43954e-05
BZW1	2.43954e-05
BRD9	2.43954e-05
CRLF1	2.43954e-05
CDK5R1	2.50263e-05
MAPK9	2.50263e-05
NPTX1	2.50263e-05
PRDX1	2.50263e-05
MICU1	2.50263e-05
CEBPD	2.50263e-05
SLC25A11	2.50263e-05
TALDO1	2.50263e-05
MED13L	2.50263e-05
TAB2	2.50263e-05
MTHFR	2.50263e-05
TOLLIP	2.50263e-05
SLC1A3	2.50263e-05
CADPS	2.50263e-05
BLVRB	2.50263e-05
PHEX	2.6183e-05
BBS7	2.6183e-05
PSMB5	2.6183e-05
LTBP1	2.77603e-05
FAM107A	2.77603e-05
SNU13	2.77603e-05
CA4	2.77603e-05
HMGCR	2.86015e-05
PCSK1	2.86015e-05
SHOC2	2.86015e-05
TMEM158	2.93375e-05
HOOK1	2.93375e-05
HOMER1	3.00736e-05
ATP5A1	3.00736e-05
MAGED1	3.00736e-05
SCG2	3.09148e-05
AP2A2	3.09148e-05
GABARAPL1	3.09148e-05
SYNC	3.09148e-05
PSMC3	3.09148e-05
PLEKHB2	3.21767e-05
B4GALT6	3.21767e-05
CAMK4	3.21767e-05
GRAMD2B	3.21767e-05
KAT6B	3.21767e-05
DNM1	3.21767e-05
RASGRP1	3.21767e-05
DNAJC6	3.39642e-05
CRY2	3.39642e-05
KDM1A	3.47003e-05
PPIB	3.47003e-05
FGF12	3.47003e-05
GRIP1	3.56467e-05
YWHAZ	3.68034e-05
BBOX1	3.68034e-05
MMADHC	3.68034e-05
PRPF38B	3.68034e-05
TSPAN7	3.68034e-05
PTS	3.68034e-05
YAP1	3.7224e-05
SOD1	3.7224e-05
CHN1	3.7224e-05
NEFH	3.7224e-05
KIAA0513	3.7224e-05
GLO1	3.7224e-05
C21ORF62	3.80652e-05
ANKRD12	3.80652e-05
OXCT1	3.80652e-05
NUDT11	3.92219e-05
APLP2	3.92219e-05
CLTA	3.92219e-05
DCHS1	3.92219e-05
EPHA4	3.92219e-05
COX6B1	3.92219e-05
STON1	4.0694e-05
GREM2	4.15352e-05
HSPB8	4.15352e-05
TOMM20	4.23764e-05
NFIC	4.23764e-05
ACO2	4.23764e-05
PGK1	4.23764e-05
BDNF	4.23764e-05
EFEMP1	4.23764e-05
STX8	4.23764e-05
ECM2	4.23764e-05
EIF1	4.23764e-05
MAP2K4	4.32177e-05
TAGLN3	4.32177e-05
CNTRL	4.32177e-05
STMN4	4.32177e-05
ATP6V1H	4.52156e-05
KBTBD11	4.52156e-05
PSMB4	4.58465e-05
MICAL2	4.58465e-05
ALOX15B	4.58465e-05
SEMA6A	4.58465e-05
CRH	4.58465e-05
RBFOX1	4.6898e-05
ATP5F1	4.76341e-05
HSP90AB1	4.76341e-05
CRYM	4.76341e-05
GABRA3	4.76341e-05
RHOB	4.76341e-05
PSMD4	4.76341e-05
ABHD17B	4.76341e-05
BGN	4.81598e-05
PPP3CB	4.81598e-05
PDCD6	4.81598e-05
ATP6V0E2	4.81598e-05
GRP	4.95268e-05
GRIA1	5.0368e-05
CAMK2B	5.0368e-05
AKR1C3	5.0368e-05
ZFC3H1	5.0368e-05
GAS7	5.0368e-05
RPS6KC1	5.0368e-05
ALDOA	5.11041e-05
ACSS3	5.11041e-05
SH3GL3	5.11041e-05
REPS2	5.21556e-05
PCSK2	5.21556e-05
NMNAT2	5.21556e-05
WDR47	5.21556e-05
PAX6	5.21556e-05
FMO2	5.21556e-05
ACTL6B	5.21556e-05
NHP2	5.21556e-05
FHOD3	5.33123e-05
TRIM22	5.33123e-05
SERPINB6	5.33123e-05
ID3	5.33123e-05
APOC1	5.5836e-05
FOXJ1	5.5836e-05
KDM5A	5.5836e-05
SERPINI1	5.69926e-05
PSMA5	5.69926e-05
FSD1	5.76236e-05
PHF24	5.76236e-05
ITFG2	5.76236e-05
NDUFB2-AS1	5.76236e-05
SSFA2	5.76236e-05
MPV17	5.85699e-05
WFDC1	6.02524e-05
BASP1	6.02524e-05
TNPO2	6.02524e-05
P2RX5	6.02524e-05
MTSS1L	6.13039e-05
MCAT	6.13039e-05
ABCA3	6.13039e-05
RASSF8	6.204e-05
WDR7	6.204e-05
DLGAP1	6.204e-05
FGF9	6.29863e-05
TMEM70	6.40379e-05
EGFR	6.40379e-05
MYT1L	6.40379e-05
ALAS1	6.40379e-05
SOX9	6.40379e-05
PPIA	6.40379e-05
DCTN2	6.40379e-05
WAS	6.52997e-05
CHGA	6.52997e-05
FLRT1	6.52997e-05
SYN1	6.60358e-05
CCT2	6.60358e-05
TRIM23	6.71924e-05
PTPN3	6.91903e-05
PGF	6.91903e-05
DLD	6.91903e-05
SREK1IP1	7.01367e-05
CD163	7.01367e-05
KRR1	7.01367e-05
UBC	7.01367e-05
RNF19A	7.01367e-05
PDE1A	7.07676e-05
STRAP	7.3081e-05
GOLIM4	7.3081e-05
OSBP2	7.3081e-05
TMEM176A	7.3081e-05
PITRM1	7.37119e-05
PPP3R1	7.37119e-05
PIN1	7.37119e-05
CD44	7.44479e-05
TRPS1	7.44479e-05
ITGB4	7.44479e-05
ACTR1A	7.60252e-05
PI4KA	7.69716e-05
WDR82	7.69716e-05
PSMD12	7.69716e-05
LETMD1	7.81283e-05
LIN7A	7.90747e-05
PAK3	7.90747e-05
TUBG1	7.90747e-05
CEP170B	7.90747e-05
SLC35E1	7.98107e-05
ASNS	7.98107e-05
PTRH2	8.06519e-05
LSM4	8.06519e-05
CDH8	8.12829e-05
NDUFA9	8.12829e-05
KLF15	8.12829e-05
RCAN2	8.12829e-05
PSMC5	8.12829e-05
PNPLA3	8.12829e-05
RFX2	8.20189e-05
RAP1GDS1	8.20189e-05
FAM198B	8.20189e-05
NFU1	8.20189e-05
UNC13A	8.20189e-05
PSMB6	8.20189e-05
TTC1	8.34911e-05
JOSD1	8.42271e-05
DHRS11	8.49632e-05
NRIP3	8.69611e-05
PLTP	8.69611e-05
RPP40	8.69611e-05
IDH3A	8.69611e-05
HCCS	8.78023e-05
CHMP2A	8.78023e-05
PHYHIP	8.78023e-05
BRCA1	8.88538e-05
APOO	8.92744e-05
SNAP25	9.04311e-05
DYNLL1	9.11672e-05
RTRAF	9.11672e-05
ILKAP	9.11672e-05
PBXIP1	9.22187e-05
GDPD2	9.29548e-05
GLRX	9.29548e-05
RNF25	9.29548e-05
SNRPD1	9.46372e-05
EIPR1	9.55836e-05
FIS1	9.83176e-05
SCD5	9.95794e-05
